# Supplementary material for: Plato's Cave Algorithm: Inferring Functional Signaling Networks from Early Gene Expression Shadows
Source: PLoS Comput Biol. 2010 Jun 24;6(6):e1000828. doi: 10.1371/journal.pcbi.1000828 (PMC2891706; doi:10.1371/journal.pcbi.1000828)
Supplement: Table S1 — The chemical inhibitors used in the experiments and the kinases they inhibit (0.02 MB XLS) [file pcbi.1000828.s005.xls]

## Sheet: Sheet1
	Supplementary Table S1
	Chemical Inhibitors	Kinase Inhibited	other names
	PD98059	MEK1/2 (ERK)
	SP600125	JNK isoforms	JNK Inhibitor II
	Bisindolylmaleimide I (BIMI I)	PKC isoforms	GF 109203X
	PP2	Src family kinases (Src, Fyn, Lck, and Hck)
	AG 1478	EGFR
	KN62	CaM kinase II
